# Supplementary material for: Distinct Molecular Signatures of Amyloid-Beta and Tau in Alzheimer’s Disease Associated with Down Syndrome
Source: Int J Mol Sci. 2023 Jul 18;24(14):11596. doi: 10.3390/ijms241411596 (PMC10380583; doi:10.3390/ijms241411596)
Supplement: Supplementary file 1 [file ijms-24-11596-s001.zip]

Archive with 1 entries (1 files):
- ijms-2485386-supplementary.pdf
